# Supplementary material for: Divergent Cardiac Effects of Angiotensin II and Isoproterenol Following Juvenile Exposure to Doxorubicin
Source: Front Cardiovasc Med. 2022 Mar 25;9:742193. doi: 10.3389/fcvm.2022.742193 (PMC8990895; doi:10.3389/fcvm.2022.742193)
Supplement: Supplementary file 3 [file Data_Sheet_1.XLSX]

## Sheet: 5weeks PostDOX (Pre-ISO)
1069-1092
Isoproterenol or Saline
10mg/kg 14 days			ECHO date	2021-01-04	2021-01-04	2021-01-04	2021-01-06	2021-01-06	2021-01-06	2021-01-04	2021-01-04	2021-01-06	2021-01-06	2021-01-06	2021-01-04	2021-01-04	2021-01-04	2021-01-06	2021-01-06	2021-01-06	2021-01-04	2021-01-04	2021-01-04	2021-01-06	2021-01-06	2021-01-06
	10mg/kg/day		Pre or Post ISO	PRE-Iso	PRE-Iso	PRE-Iso	PRE-Iso	PRE-Iso	PRE-Iso	PRE-Iso	PRE-Iso	PRE-Iso	PRE-Iso	PRE-Iso	PRE-Iso	PRE-Iso	PRE-Iso	PRE-Iso	PRE-Iso	PRE-Iso	PRE-Iso	PRE-Iso	PRE-Iso	PRE-Iso	PRE-Iso	PRE-Iso
			Saline/DOX	Saline	Saline	Saline	Saline	Saline	Saline	DOX	DOX	DOX	DOX	DOX	Saline	Saline	Saline	Saline	Saline	Saline	DOX	DOX	DOX	DOX	DOX	DOX
			Saline/ISO	Saline	Saline	Saline	Saline	Saline	Saline	Saline	Saline	Saline	Saline	Saline	ISO	ISO	ISO	ISO	ISO	ISO	ISO	ISO	ISO	ISO	ISO	ISO
			Sex	MALE	MALE	MALE	MALE	MALE	MALE	MALE	MALE	MALE	MALE	MALE	MALE	MALE	MALE	MALE	MALE	MALE	MALE	MALE	MALE	MALE	MALE	MALE
	Parameter		Units	1069	1070	1071	1081	1082	1083	1073	1074	1084	1085	1086	1075	1076	1077	1087	1088	1089	1078	1079	1080	1090	1091	1092
LV Trace	Heart Rate		BPM	453.943	399.715	446.271	394.903	390.371	434.181	438.284	455.745	377.15	449.224	420.046	456.507	456.503	423.518	436.264	439.86	439.091	305.991	457.228	420.542	451.786	458.228	468.419
LV Trace	Diameter;s		mm	3.0768	2.59995	3.27907	3.26341	3.60386	3.55777	3.00915	2.63219	3.30476	3.78469	3.11173	2.3531	2.83751	3.08115	2.8578	3.52985	2.65361	3.37035	2.56986	3.51232	2.89091	2.49002	2.27307
LV Trace	Diameter;d		mm	4.2649	3.96357	4.32817	4.38441	4.49685	4.25317	4.03459	3.83567	4.28052	4.61105	4.27788	3.69147	3.90178	4.24276	4.16654	4.52718	3.77951	4.21235	3.7701	4.36145	3.9979	3.70151	3.56022
LV Trace	Volume;s		uL	37.2395	24.6182	43.47	42.9644	54.5798	52.9295	35.2772	25.3913	44.2987	61.3654	38.2695	19.196	30.5816	37.3692	31.107	51.9272	25.919	46.4513	23.9174	51.3499	31.9704	22.1088	17.5954
LV Trace	Volume;d		uL	81.4987	68.51	84.3765	86.9827	92.3028	80.9657	71.4548	63.3651	82.1947	97.8973	82.0812	57.8165	66.0385	80.5033	77.1456	93.794	61.1802	79.1361	60.8167	85.9123	69.9196	58.1942	53.0051
LV Trace	Stroke Volume		uL	44.2592	43.8918	40.9065	44.0183	37.723	28.0362	36.1775	37.9739	37.896	36.5319	43.8117	38.6205	35.4569	43.1341	46.0385	41.8669	35.2612	32.6848	36.8992	34.5624	37.9492	36.0854	35.4097
LV Trace	Ejection Fraction		%	54.3043	64.0618	48.4826	50.6037	40.8686	34.6089	50.6244	59.9485	46.0992	37.3209	53.3747	66.7931	53.6982	53.5887	59.7072	44.6373	57.6623	41.3042	60.6671	40.2683	54.272	62.0125	66.8044
LV Trace	Fractional Shortening		%	27.8567	34.4024	24.2393	25.5671	19.8581	16.346	25.4146	31.3816	22.7937	17.9223	27.2597	36.254	27.2784	27.3808	31.419	22.03	29.7974	19.9892	31.8337	19.4779	27.6884	32.7306	36.1537
LV Trace	Cardiac Output		mL/min	20.0876	17.5461	18.2548	17.3767	14.7241	12.165	15.8529	17.3044	14.2846	16.4096	18.4024	17.6296	16.1862	18.2666	20.084	18.4167	15.4844	10	16.8735	14.5278	17.1434	16.5361	16.5865
LV Trace	LV Mass		mg	152.125	165.119	157.914	152.071	151.967	152.857	120.789	119.503	128.748	140.19	145.817	150.886	172.641	121.354	170.365	175.771	139.629	118.474	138.647	116.396	148.367	122.908	137.456
LV Trace	LV Mass Cor		mg	121.7	132.095	126.331	121.657	121.573	122.286	96.6309	95.6027	102.999	112.152	116.654	120.708	138.112	97.0832	136.292	140.616	111.703	94.7792	110.918	93.1165	118.694	98.3267	109.965
LV Trace	LVAW;s		mm	1.37337	1.41336	1.32908	1.35955	1.2224	1.40506	1.24051	1.45527	1.298	1.06827	1.1534	1.59694	1.52868	1.12725	1.33314	1.54547	1.29138	0.986505	1.55426	1.02301	1.24275	1.4434	1.54649
LV Trace	LVAW;d		mm	1.07126	1.03757	1.0906	0.989303	1.01075	1.00796	0.913326	0.9644	0.957947	0.843806	1.04684	1.20907	1.16111	0.831007	1.01496	1.03237	1.0759	0.870967	1.14372	0.841514	1.03864	1.10292	1.28955
LV Trace	LVPW;s		mm	1.02128	1.4452	0.956708	1.01694	0.859768	0.91233	0.952845	0.920395	0.810807	0.815358	0.99967	1.36427	1.35033	1.01524	1.38932	1.06191	1.19305	0.818472	1.08511	0.775724	1.07883	1.02077	1.10977
LV Trace	LVPW;d		mm	0.71929	1.02711	0.717334	0.739294	0.665232	0.794796	0.702316	0.738654	0.616424	0.682476	0.681739	0.884244	1.00444	0.691433	0.981236	0.820553	0.858824	0.637321	0.786804	0.580359	0.857653	0.707312	0.750483
LVAW;d	LVAW;d		mm	1	1.00395	1.10895	0.936782	1.05288	0.988506	0.824759	0.856322	0.931034	0.798851	0.931034	1.09195	1.24231	0.827586	0.935993	1.01149	1.03287	0.798851	1.07575	0.758621	0.98598	0.971584	1.25342
LVAW;s	LVAW;s		mm	1.2931	1.308	1.25186	1.24138	1.22454	1.39655	1.18235	1.3046	1.29885	1.06322	1.17816	1.5	1.51166	1.08046	1.31039	1.54598	1.23596	0.913793	1.52208	0.988506	1.23247	1.38308	1.51098
LVID;d	LVID;d		mm	4.37931	4.12478	4.38436	4.51724	4.50906	4.32184	4.18147	4.06897	4.38506	4.68391	4.44253	3.95402	3.52904	4.32759	4.39332	4.56897	3.9574	4.35632	3.91391	4.5	4.23054	3.88634	3.7431
LVID;s	LVID;s		mm	3.12644	2.73073	3.25826	3.31609	3.57635	3.55747	3.10294	2.73563	3.29885	3.81034	3.11494	2.52299	2.76496	3.13793	3.07123	3.52299	2.75626	3.43103	2.54633	3.56897	2.98087	2.49754	2.33514
LVPW;d	LVPW;d		mm	0.706897	0.975261	0.71453	0.724138	0.640882	0.798851	0.692105	0.678161	0.591954	0.689655	0.626437	0.798851	1.11038	0.666667	0.912593	0.810345	0.818173	0.609195	0.778204	0.574713	0.762415	0.657248	0.721148
LVPW;s	LVPW;s		mm	1.01149	1.38831	1.01749	1.01724	0.835435	0.931034	0.870899	0.994253	0.798851	0.827586	0.965517	1.3046	1.35774	1.01149	1.21679	1.06322	1.18374	0.810345	1.13297	0.752874	1.03184	1.05731	1.11606
	CO (LV Trace)		mL/min	20.0876	17.5461	18.2548	17.3767	14.7241	12.165	15.8529	17.3044	14.2846	16.4096	18.4024	17.6296	16.1862	18.2666	20.084	18.4167	15.4844	10	16.8735	14.5278	17.1434	16.5361	16.5865
	Diameter;d (LV Trace)		mm	4.2649	3.96357	4.32817	4.38441	4.49685	4.25317	4.03459	3.83567	4.28052	4.61105	4.27788	3.69147	3.90178	4.24276	4.16654	4.52718	3.77951	4.21235	3.7701	4.36145	3.9979	3.70151	3.56022
	Diameter;s (LV Trace)		mm	3.0768	2.59995	3.27907	3.26341	3.60386	3.55777	3.00915	2.63219	3.30476	3.78469	3.11173	2.3531	2.83751	3.08115	2.8578	3.52985	2.65361	3.37035	2.56986	3.51232	2.89091	2.49002	2.27307
	EF		%	55.3653	63.1005	50.7887	52.1267	42.3175	37.0719	51.1279	61.7209	49.3093	38.592	57.2304	66.4689	44.7902	53.6868	57.5815	46.0604	58.3444	43.3917	64.8499	42.3314	56.894	65.9328	68.5007
	EF (LV Trace)		%	54.3043	64.0618	48.4826	50.6037	40.8686	34.6089	50.6244	59.9485	46.0992	37.3209	53.3747	66.7931	53.6982	53.5887	59.7072	44.6373	57.6623	41.3042	60.6671	40.2683	54.272	62.0125	66.8044
	FS		%	28.6089	33.7969	25.6845	26.5903	20.6853	17.6862	25.7931	32.7684	24.7706	18.6503	29.8836	36.1918	21.6511	27.49	30.0932	22.8931	30.3519	21.2401	34.9415	20.6896	29.5393	35.7353	37.6147
	FS (LV Trace)		%	27.8567	34.4024	24.2393	25.5671	19.8581	16.346	25.4146	31.3816	22.7937	17.9223	27.2597	36.254	27.2784	27.3808	31.419	22.03	29.7974	19.9892	31.8337	19.4779	27.6884	32.7306	36.1537
	LV Mass (LV Trace)		mg	152.125	165.119	157.914	152.071	151.967	152.857	120.789	119.503	128.748	140.19	145.817	150.886	172.641	121.354	170.365	175.771	139.629	118.474	138.647	116.396	148.367	122.908	137.456
	LV Mass AW		mg	148.954	165.582	163.167	151.255	154.766	155.091	117.851	114.327	128.362	139.418	135.123	145.159	167.981	122.44	166.792	174.415	141.09	114.636	138.923	113.061	145.332	114.838	141.604
	LV Mass AW (Corrected)		mg	119.163	132.466	130.534	121.004	123.813	124.072	94.2805	91.4618	102.69	111.534	108.098	116.127	134.385	97.952	133.433	139.532	112.872	91.7085	111.139	90.4489	116.266	91.8701	113.283
	LV Mass Corr (LV Trace)		mg	121.7	132.095	126.331	121.657	121.573	122.286	96.6309	95.6027	102.999	112.152	116.654	120.708	138.112	97.0832	136.292	140.616	111.703	94.7792	110.918	93.1165	118.694	98.3267	109.965
	LV Vol;d		uL	86.7221	75.2896	86.9576	93.2792	92.8832	84.0651	77.761	72.898	86.9902	101.543	89.6958	68.1031	51.8899	84.3288	87.3763	95.804	68.2416	85.654	66.4709	92.4457	79.9351	65.3614	59.7592
	LV Vol;s		uL	38.7081	27.7815	42.7929	44.6559	53.5774	52.9006	38.0034	27.9047	44.096	62.3556	38.3625	22.8357	28.6483	39.0554	37.0637	51.6762	28.4264	48.4872	23.3646	53.3121	34.4568	22.2668	18.8238
	SV (LV Trace)		uL	44.2592	43.8918	40.9065	44.0183	37.723	28.0362	36.1775	37.9739	37.896	36.5319	43.8117	38.6205	35.4569	43.1341	46.0385	41.8669	35.2612	32.6848	36.8992	34.5624	37.9492	36.0854	35.4097
	V;d (LV Trace)		uL	81.4987	68.51	84.3765	86.9827	92.3028	80.9657	71.4548	63.3651	82.1947	97.8973	82.0812	57.8165	66.0385	80.5033	77.1456	93.794	61.1802	79.1361	60.8167	85.9123	69.9196	58.1942	53.0051
	V;s (LV Trace)		uL	37.2395	24.6182	43.47	42.9644	54.5798	52.9295	35.2772	25.3913	44.2987	61.3654	38.2695	19.196	30.5816	37.3692	31.107	51.9272	25.919	46.4513	23.9174	51.3499	31.9704	22.1088	17.5954
	MV PHT (simplified)		ms

## Sheet: 5weeks Post-DOX (Pre-ANGII)
964-999
Pre-AngII pumps
5 weeks Post-DOX
			ECHO date	2020-01-27	2020-01-27	2020-01-29	2020-01-29	2020-01-29	2020-01-27	2020-01-27	2020-01-29	2020-01-29	2020-01-29	2020-01-27	2020-01-29	2020-01-27	2020-01-27	2020-01-29	2020-01-29	2020-01-27	2020-01-27	2020-01-27	2020-01-29	2020-01-29	2020-01-29
			Tx	Saline	Saline	Saline	Saline	Saline	Saline	Saline	Saline	Saline	Saline	DOX	DOX	DOX	DOX	DOX	DOX	DOX	DOX	DOX	DOX	DOX	DOX
				Vehicle	Vehicle	Vehicle	Vehicle	Vehicle	Vehicle	Vehicle	Vehicle	Vehicle	Vehicle	Vehicle	Vehicle	Vehicle	Vehicle	Vehicle	Vehicle	Vehicle	Vehicle	Vehicle	Vehicle	Vehicle	Vehicle
				Saline	Saline	Saline	Saline	Saline	Pre-AngII	Pre-AngII	Pre-AngII	Pre-AngII	Pre-AngII	Saline	Saline	Saline	Saline	Saline	Saline	Pre-AngII	Pre-AngII	Pre-AngII	Pre-AngII	Pre-AngII	Pre-AngII
			Sex	MALE	MALE	MALE	MALE	MALE	MALE	MALE	MALE	MALE	MALE	MALE	MALE	MALE	MALE	MALE	MALE	MALE	MALE	MALE	MALE	MALE	MALE
	Parameter		Units	964	965	982	983	984	967	969	985	986	987	970	988	971	972	989	990	973	974	975	991	992	993
LV Trace	Heart Rate		BPM	418.724	448.987	455.269	368.689	437.901	431.905	398.006	409.341	414.539	433.364	462.57	367.67	426.253	420.192	453.257	315.657	368.472	452.32	397.796	305.022	451.463	444.686
LV Trace	Diameter;s		mm	3.05918	2.42614	2.30208	3.24367	3.77387	2.88958	2.64935	3.40246	3.49349	2.57991	2.25646	3.05801	2.54751	2.37804	2.85616	3.14457	2.73556	2.57995	2.49082	3.64248	2.45316	2.70057
LV Trace	Diameter;d		mm	4.20032	3.73373	3.49477	4.29352	5.00212	4.27987	3.9982	4.69702	4.83911	3.90045	3.44188	4.22652	3.68668	3.64483	4.05906	4.24172	3.95417	3.90681	3.77618	4.48795	3.7069	3.79716
LV Trace	Volume;s		uL	36.7159	20.7433	18.1863	42.3739	60.9427	31.9648	25.8137	47.5405	50.6448	24.1458	17.2861	36.6926	23.4072	19.7215	31.0461	39.2672	27.9122	24.152	22.1252	56.0078	21.3028	27.034
LV Trace	Volume;d		uL	78.6021	59.4165	50.7209	82.803	118.371	82.1926	69.9668	102.243	109.583	65.9386	48.8841	79.7636	57.634	56.0811	72.4897	80.4421	68.1133	66.1934	61.0503	91.8853	58.4219	61.853
LV Trace	Stroke Volume		uL	41.8862	38.6732	32.5346	40.4291	57.428	50.2278	44.1531	54.702	58.9381	41.7928	31.598	43.071	34.2268	36.3595	41.4436	41.1749	40.2011	42.0414	38.9251	35.8776	37.1191	34.819
LV Trace	Ejection Fraction		%	53.2806	65.118	64.1689	48.8692	48.5119	61.1384	63.1213	53.5113	53.779	63.3742	64.6471	54.0115	59.3926	64.8588	57.1825	51.1748	59.0232	63.5199	63.7622	39.0329	63.4946	56.2868
LV Trace	Fractional Shortening		%	27.1655	35.0301	34.1344	24.4629	24.5537	32.4923	33.7405	27.5637	27.8057	33.8537	34.4433	27.6507	30.9013	34.7635	29.638	25.8627	30.819	33.9647	34.0393	18.8356	33.8086	28.8773
LV Trace	Cardiac Output		mL/min	17.5372	17.3631	14.8132	14.9087	25.1497	21.6928	17.5722	22.3893	24.4333	18.1108	14.619	15.8358	14.5907	15.2782	18.7825	13.0073	14.8114	19.0163	15.4886	10.9445	16.7574	15.4802
LV Trace	LV Mass		mg	163.713	146.69	117.84	142.763	223.04	199.527	156.881	163.666	207.623	136.773	112.076	120.827	117.358	118.587	154.842	124.583	120.989	126.281	120.033	130.545	131.758	101.15
LV Trace	LV Mass Cor		mg	130.971	117.352	94.2718	114.211	178.432	159.622	125.505	130.933	166.099	109.418	89.6608	96.6618	93.8861	94.8694	123.873	99.6666	96.7913	101.025	96.0263	104.436	105.406	80.9202
LV Trace	LVAW;s		mm	1.37692	1.44188	1.5533	1.35494	1.35413	1.57473	1.43743	1.38357	1.5451	1.48611	1.45125	1.15282	1.59368	1.58323	1.51232	1.27024	1.17846	1.51137	1.41179	1.02888	1.45765	1.28093
LV Trace	LVAW;d		mm	1.05627	1.12101	1.06236	0.993382	1.10028	1.21488	1.14691	0.948425	1.19339	1.05634	1.06031	0.894986	1.10109	1.11029	1.12714	0.943869	0.931457	1.02682	0.983192	0.807003	1.13574	0.783085
LV Trace	LVPW;s		mm	1.16211	1.30349	1.20147	0.954524	1.15471	1.28174	1.29709	1.0036	1.00268	1.14783	1.06634	0.85528	0.898523	1.06248	1.11556	0.823274	1.09855	1.00909	1.08122	0.811017	1.15962	0.971015
LV Trace	LVPW;d		mm	0.866526	0.907693	0.810354	0.699805	0.856001	0.95183	0.826091	0.729206	0.738955	0.784292	0.778092	0.62956	0.657273	0.685521	0.794031	0.608291	0.726051	0.707747	0.756806	0.690078	0.762608	0.742554
LVAW;d	LVAW;d		mm	1.05443	1.01149	0.879072	0.942314	1.08367	1.14425	1.06274	0.877908	1.12022	0.970546	0.990661	0.820421	1.03745	1.03448	1.07108	0.880712	0.913793	0.944749	0.88681	0.770115	1.08705	0.734195
LVAW;s	LVAW;s		mm	1.33956	1.43103	1.56616	1.3354	1.36531	1.56287	1.33524	1.4419	1.50864	1.4181	1.36279	1.13197	1.55618	1.60345	1.49732	1.25353	1.16667	1.44491	1.28099	0.91954	1.42152	1.22198
LVID;d	LVID;d		mm	4.22848	3.93678	3.72342	4.36824	5.09389	4.37046	4.16376	4.83115	4.91435	4.03808	3.6056	4.40327	3.78616	3.78161	4.16955	4.34953	3.98276	4.0316	3.9437	4.5	3.84647	3.95259
LVID;s	LVID;s		mm	3.12025	2.49425	2.31388	3.2921	3.82654	2.8969	2.70862	3.26156	3.53518	2.67529	2.23779	3.04802	2.46528	2.35632	2.85803	3.19866	2.7069	2.61701	2.50966	3.6954	2.5184	2.56466
LVPW;d	LVPW;d		mm	0.898417	0.856322	0.75782	0.681736	0.826532	0.909815	0.757542	0.691685	0.726175	0.744253	0.704023	0.550409	0.614983	0.672414	0.765056	0.605152	0.712644	0.656778	0.673666	0.689655	0.708301	0.638649
LVPW;s	LVPW;s		mm	1.11899	1.2069	1.24283	0.938862	1.09592	1.28379	1.28074	1.10138	0.990751	1.12141	1.10632	0.882731	0.94654	1.05172	1.09294	0.826681	1.11494	0.990219	1.04992	0.816092	1.1264	1.06609
	CO (LV Trace)		mL/min	17.5372	17.3631	14.8132	14.9087	25.1497	21.6928	17.5722	22.3893	24.4333	18.1108	14.619	15.8358	14.5907	15.2782	18.7825	13.0073	14.8114	19.0163	15.4886	10.9445	16.7574	15.4802
	Diameter;d (LV Trace)		mm	4.20032	3.73373	3.49477	4.29352	5.00212	4.27987	3.9982	4.69702	4.83911	3.90045	3.44188	4.22652	3.68668	3.64483	4.05906	4.24172	3.95417	3.90681	3.77618	4.48795	3.7069	3.79716
	Diameter;s (LV Trace)		mm	3.05918	2.42614	2.30208	3.24367	3.77387	2.88958	2.64935	3.40246	3.49349	2.57991	2.25646	3.05801	2.54751	2.37804	2.85616	3.14457	2.73556	2.57995	2.49082	3.64248	2.45316	2.70057
	EF		%	51.7529	67.0709	68.8248	49.1015	48.9812	62.7768	64.6298	60.6997	54.1248	63.1121	69.0423	58.5804	64.8993	68.5584	59.7613	52.0524	60.7613	64.9365	66.7015	37.3106	64.3549	65.0454
	EF (LV Trace)		%	53.2806	65.118	64.1689	48.8692	48.5119	61.1384	63.1213	53.5113	53.779	63.3742	64.6471	54.0115	59.3926	64.8588	57.1825	51.1748	59.0232	63.5199	63.7622	39.0329	63.4946	56.2868
	FS		%	26.2086	36.6423	37.8562	24.6354	24.8798	33.7165	34.9477	32.489	28.0641	33.7485	37.9358	30.7783	34.887	37.69	31.4548	26.4596	32.0346	35.0877	36.3628	17.88	34.5269	35.1145
	FS (LV Trace)		%	27.1655	35.0301	34.1344	24.4629	24.5537	32.4923	33.7405	27.5637	27.8057	33.8537	34.4433	27.6507	30.9013	34.7635	29.638	25.8627	30.819	33.9647	34.0393	18.8356	33.8086	28.8773
	LV Mass (LV Trace)		mg	163.713	146.69	117.84	142.763	223.04	199.527	156.881	163.666	207.623	136.773	112.076	120.827	117.358	118.587	154.842	124.583	120.989	126.281	120.033	130.545	131.758	101.15
	LV Mass AW		mg	169.086	141.695	107.824	138.802	222.633	191.318	149.625	157.399	200.42	131.151	107.434	112.814	112.239	117.151	151.765	122.59	119.312	119.223	111.006	126.949	129.171	94.0111
	LV Mass AW (Corrected)		mg	135.269	113.356	86.259	111.041	178.106	153.055	119.7	125.919	160.336	104.921	85.9475	90.2512	89.7911	93.7212	121.412	98.0718	95.4495	95.3786	88.8048	101.559	103.337	75.2089
	LV Mass Corr (LV Trace)		mg	130.971	117.352	94.2718	114.211	178.432	159.622	125.505	130.933	166.099	109.418	89.6608	96.6618	93.8861	94.8694	123.873	99.6666	96.7913	101.025	96.0263	104.436	105.406	80.9202
	LV Vol;d		uL	79.8428	67.399	59.0108	86.2066	123.463	86.31	76.9842	109.155	113.585	71.5921	54.6355	87.8429	61.4149	61.2388	77.238	85.3397	69.2854	71.3202	67.681	92.4457	63.7748	68.0443
	LV Vol;s		uL	38.5219	22.1939	18.3967	43.8779	62.9896	32.1274	27.2295	42.8982	52.1073	26.4088	16.9139	36.3842	21.5571	19.2544	31.0796	40.9184	27.1867	25.0073	22.5368	57.9536	22.7326	23.7846
	SV (LV Trace)		uL	41.8862	38.6732	32.5346	40.4291	57.428	50.2278	44.1531	54.702	58.9381	41.7928	31.598	43.071	34.2268	36.3595	41.4436	41.1749	40.2011	42.0414	38.9251	35.8776	37.1191	34.819
	V;d (LV Trace)		uL	78.6021	59.4165	50.7209	82.803	118.371	82.1926	69.9668	102.243	109.583	65.9386	48.8841	79.7636	57.634	56.0811	72.4897	80.4421	68.1133	66.1934	61.0503	91.8853	58.4219	61.853
	V;s (LV Trace)		uL	36.7159	20.7433	18.1863	42.3739	60.9427	31.9648	25.8137	47.5405	50.6448	24.1458	17.2861	36.6926	23.4072	19.7215	31.0461	39.2672	27.9122	24.152	22.1252	56.0078	21.3028	27.034

## Sheet: 14d Post-ISO
1069-1092
Isoproterenol or Saline
10mg/kg 14 days			ECHO date	2021-01-18	2021-01-18	2021-01-18	2021-01-20	2021-01-20	2021-01-20	2021-01-18	2021-01-18	2021-01-20	2021-01-20	2021-01-20	2021-01-18	2021-01-18	2021-01-18	2021-01-18	2021-01-20	2021-01-20	2021-01-20	2021-01-18	2021-01-18	2021-01-18	2021-01-20	2021-01-20	2021-01-20
	10mg/kg/day		Pre or Post ISO	POST-Iso	POST-Iso	POST-Iso	POST-Iso	POST-Iso	POST-Iso	POST-Iso	POST-Iso	POST-Iso	POST-Iso	POST-Iso	POST-Iso	POST-Iso	POST-Iso	POST-Iso	POST-Iso	POST-Iso	POST-Iso	POST-Iso	POST-Iso	POST-Iso	POST-Iso	POST-Iso	POST-Iso
			Saline/DOX	Saline	Saline	Saline	Saline	Saline	Saline	DOX	DOX	DOX	DOX	DOX	DOX	Saline	Saline	Saline	Saline	Saline	Saline	DOX	DOX	DOX	DOX	DOX	DOX
			Saline/ISO	Saline	Saline	Saline	Saline	Saline	Saline	Saline	Saline	Saline	Saline	Saline	Saline	ISO	ISO	ISO	ISO	ISO	ISO	ISO	ISO	ISO	ISO	ISO	ISO
			Sex	MALE	MALE	MALE	MALE	MALE	MALE	MALE	MALE	MALE	MALE	MALE	MALE	MALE	MALE	MALE	MALE	MALE	MALE	MALE	MALE	MALE	MALE	MALE	MALE
	Parameter		Units	1069	1070	1071	1081	1082	1083	1073	1074	1084	1085	1086	1072	1075	1076	1077	1087	1088	1089	1078	1079	1080	1090	1091	1092
LV Trace	Heart Rate		BPM	483.5	465.709	482.126	483.928	434.309	430.305	446.468	470.432	407.856	452.085	470.126		443.335	369.887	398.53	441.217	458.644	411.519	345.57	431.747	419.969	459.327	457.417	465.683
LV Trace	Diameter;s		mm	2.7345	3.26711	2.62545	3.24842	2.88063	3.44553	2.98109	2.71365	3.03441	2.88819	3.13317		3.38759	4.03936	3.25197	3.2057	3.60956	3.51472	3.40206	3.09621	3.48697	3.09216	2.55648	2.63976
LV Trace	Diameter;d		mm	4.27352	4.47361	3.94044	4.35944	3.9389	4.37868	4.0061	3.95412	4.13936	4.10092	4.25992		4.43377	4.95083	4.27077	4.36439	4.83023	4.52405	4.17519	4.13839	4.45374	4.26223	3.7301	3.75586
LV Trace	Volume;s		uL	27.8834	43.08	25.2293	42.4931	31.6983	48.994	34.4741	27.3687	35.998	31.8968	38.9221		47.0308	71.6487	42.6087	41.1419	54.7945	51.3958	47.5248	37.8169	50.418	37.691	23.6056	25.6443
LV Trace	Volume;d		uL	81.8799	91.1889	67.5643	85.8159	67.5022	86.7136	70.2784	68.1235	75.9275	74.2682	81.2542		89.2967	115.579	81.8116	86.0349	109.131	93.6153	77.4954	75.8925	90.2439	81.3818	59.2725	60.2977
LV Trace	Stroke Volume		uL	53.9965	48.1089	42.335	43.3228	35.8039	37.7196	35.8042	40.7549	39.9295	42.3713	42.3321		42.2659	43.9304	39.2029	44.893	54.3369	42.2195	29.9706	38.0756	39.8259	43.6908	35.6669	34.6533
LV Trace	Ejection Fraction		%	65.9478	52.7551	62.6773	50.4938	53.0463	43.4784	50.9508	59.7982	52.5695	57.0366	52.1013		47.3278	37.9826	47.8763	52.1713	49.7903	45.1028	38.6923	50.1767	44.1213	53.6776	60.1727	57.5905
LV Trace	Fractional Shortening		%	36.0135	26.9686	33.377	25.488	26.8683	21.3059	25.5871	31.3636	26.6886	29.5678	26.4509		23.5944	18.4041	23.8434	26.5464	25.2711	22.3112	18.5215	25.1848	21.7043	27.4497	31.463	29.7486
LV Trace	Cardiac Output		mL/min	26.1071	22.4064	20.4116	20.9654	15.5453	16.2252	15.9828	19.1773	16.2772	19.1541	19.902		18.7388	16.2514	15.5944	19.8007	24.9238	17.3738	10.3586	16.4391	16.72	20.0706	16.3152	16.1354
LV Trace	LV Mass		mg	164.663	170.336	143.544	164.748	144.223	138.979	141.916	128.799	125.816	166.371	134.59		188.233	189.694	153.607	176.712	192.799	171.058	119.386	160.61	151.736	155.898	137.859	142.107
LV Trace	LV Mass Cor		mg	131.73	136.269	114.835	131.798	115.378	111.183	113.533	103.039	100.653	133.097	107.672		150.587	151.755	122.885	141.369	154.239	136.847	95.5086	128.488	121.389	124.719	110.288	113.686
LV Trace	LVAW;s		mm	1.57875	1.26628	1.66001	1.35771	1.32712	1.12848	1.25341	1.43025	1.35842	1.55784	1.22219		1.33572	1.11965	1.21954	1.42883	1.43084	1.13345	1.02831	1.34846	1.187	1.41325	1.42586	1.30307
LV Trace	LVAW;d		mm	1.02267	0.970398	1.10983	0.982636	1.05154	0.901936	1.05193	0.908504	0.981152	1.19657	0.949338		1.13412	0.966534	0.961084	1.09291	1.04399	1.05262	0.828105	1.16974	0.97768	0.97008	1.14902	1.0911
LV Trace	LVPW;s		mm	1.20788	1.19452	1.2296	1.15777	1.08036	0.910985	1.02327	1.01299	0.752869	1.06625	0.855327		1.06874	0.969945	1.09944	1.19581	0.942725	0.991995	0.861981	1.02016	0.949206	1.10411	1.18062	1.22161
LV Trace	LVPW;d		mm	0.869741	0.866465	0.77344	0.866212	0.838851	0.718659	0.780456	0.826445	0.632548	0.802225	0.688047		0.862784	0.78813	0.840183	0.850113	0.788781	0.765016	0.706627	0.759739	0.717074	0.854309	0.796254	0.878676
LVAW;d	LVAW;d		mm	1.00575	0.95977	1.02874	1.21839	1.05747	0.87931	1.03448	0.867816	0.942529	1.13793	0.931034		1.13793	0.95977	1.11494	1.09195	1.08621	1.06322	0.835526	1.16092	1.01724	0.91954	1.16092	0.965517
LVAW;s	LVAW;s		mm	1.46552	1.23563	1.60919	1.4023	1.28161	0.988506	1.13793	1.39655	1.32759	1.53448	1.16667		1.33333	1.10919	1.25287	1.5	1.45402	1.1954	0.990041	1.29885	1.17816	1.39081	1.38506	1.2069
LVID;d	LVID;d		mm	4.38506	4.54023	4.02299	3.98851	4.06322	4.47126	4.14368	4.15517	4.27011	4.31034	4.42529		4.49425	5.01149	4.32184	4.58621	4.86782	4.63218	4.26347	4.27011	4.48851	4.43103	3.85058	3.95977
LVID;s	LVID;s		mm	2.86782	3.25862	2.6954	3.25862	2.94253	3.61494	3.1092	2.59195	3.08046	2.8908	3.13218		3.41954	4.04023	3.27586	3.28736	3.66092	3.48276	3.43367	3.20115	3.51149	3.10345	2.6092	2.72414
LVPW;d	LVPW;d		mm	0.856322	0.718391	0.781609	0.954023	0.793103	0.66092	0.695402	0.752874	0.58046	0.758621	0.66092		0.816092	0.752874	0.821839	0.747126	0.798851	0.741379	0.646674	0.706897	0.683908	0.804598	0.741379	0.821839
LVPW;s	LVPW;s		mm	1.16667	1.16667	1.24713	1.16667	1.06322	0.873563	1.01149	1.08621	0.724138	1.09195	0.87931		1.02299	0.954023	1.02299	1.06897	0.890805	0.977011	0.841248	1.02874	0.931034	1.10919	1.20115	1.17241
	CO (LV Trace)		mL/min	26.1071	22.4064	20.4116	20.9654	15.5453	16.2252	15.9828	19.1773	16.2772	19.1541	19.902		18.7388	16.2514	15.5944	19.8007	24.9238	17.3738	10.3586	16.4391	16.72	20.0706	16.3152	16.1354
	Diameter;d (LV Trace)		mm	4.27352	4.47361	3.94044	4.35944	3.9389	4.37868	4.0061	3.95412	4.13936	4.10092	4.25992		4.43377	4.95083	4.27077	4.36439	4.83023	4.52405	4.17519	4.13839	4.45374	4.26223	3.7301	3.75586
	Diameter;s (LV Trace)		mm	2.7345	3.26711	2.62545	3.24842	2.88063	3.44553	2.98109	2.71365	3.03441	2.88819	3.13317		3.38759	4.03936	3.25197	3.2057	3.60956	3.51472	3.40206	3.09621	3.48697	3.09216	2.55648	2.63976
	EF		%	63.9711	54.6548	62.0875	38.4314	54.0534	39.6304	49.8213	68.1266	54.3076	61.7401	56.2537		47.817	39.6995	48.4264	54.7613	48.9925	49.1932	40.3317	49.8287	44.2046	57.3548	61.1765	59.5891
	EF (LV Trace)		%	65.9478	52.7551	62.6773	50.4938	53.0463	43.4784	50.9508	59.7982	52.5695	57.0366	52.1013		47.3278	37.9826	47.8763	52.1713	49.7903	45.1028	38.6923	50.1767	44.1213	53.6776	60.1727	57.5905
	FS		%	34.6003	28.2278	33	18.2997	27.5813	19.1517	24.9653	37.621	27.86	32.9333	29.2208		23.9131	19.3807	24.2021	28.3208	24.7934	24.8139	19.4631	25.0337	21.767	29.9611	32.2388	31.2046
	FS (LV Trace)		%	36.0135	26.9686	33.377	25.488	26.8683	21.3059	25.5871	31.3636	26.6886	29.5678	26.4509		23.5944	18.4041	23.8434	26.5464	25.2711	22.3112	18.5215	25.1848	21.7043	27.4497	31.463	29.7486
	LV Mass (LV Trace)		mg	164.663	170.336	143.544	164.748	144.223	138.979	141.916	128.799	125.816	166.371	134.59		188.233	189.694	153.607	176.712	192.799	171.058	119.386	160.61	151.736	155.898	137.859	142.107
	LV Mass AW		mg	167.938	154.648	140.455	179.431	147.146	134.63	138.452	127.355	122.734	167.471	138.16		186.744	187.604	173.142	177.747	202.801	176.163	118.128	161.51	154.484	153.945	140.367	134.506
	LV Mass AW (Corrected)		mg	134.35	123.718	112.364	143.545	117.717	107.704	110.762	101.884	98.1869	133.977	110.528		149.395	150.083	138.514	142.198	162.241	140.93	94.5024	129.208	123.587	123.156	112.294	107.605
	LV Mass Corr (LV Trace)		mg	131.73	136.269	114.835	131.798	115.378	111.183	113.533	103.039	100.653	133.097	107.672		150.587	151.755	122.885	141.369	154.239	136.847	95.5086	128.488	121.389	124.719	110.288	113.686
	LV Vol;d		uL	86.9902	94.3969	70.959	69.5232	72.654	91.0652	76.1087	76.6092	81.7115	83.539	88.8795		92.1687	118.876	84.0651	96.6535	111.096	98.9385	81.4117	81.7115	91.8922	89.1511	63.9374	68.3387
	LV Vol;s		uL	31.3416	42.8045	26.9023	42.8045	33.3821	54.9757	38.1904	24.418	37.336	31.9619	38.8815		48.0964	71.6828	43.3554	43.7248	56.667	50.2675	48.577	40.9957	51.2716	38.0186	24.8227	27.6162
	SV (LV Trace)		uL	53.9965	48.1089	42.335	43.3228	35.8039	37.7196	35.8042	40.7549	39.9295	42.3713	42.3321		42.2659	43.9304	39.2029	44.893	54.3369	42.2195	29.9706	38.0756	39.8259	43.6908	35.6669	34.6533
	V;d (LV Trace)		uL	81.8799	91.1889	67.5643	85.8159	67.5022	86.7136	70.2784	68.1235	75.9275	74.2682	81.2542		89.2967	115.579	81.8116	86.0349	109.131	93.6153	77.4954	75.8925	90.2439	81.3818	59.2725	60.2977
	V;s (LV Trace)		uL	27.8834	43.08	25.2293	42.4931	31.6983	48.994	34.4741	27.3687	35.998	31.8968	38.9221		47.0308	71.6487	42.6087	41.1419	54.7945	51.3958	47.5248	37.8169	50.418	37.691	23.6056	25.6443

## Sheet: 14d Post-AngII
964-999
AngII pumps
			ECHO date	2020-02-10	2020-02-10	2020-02-12	2020-02-12	2020-02-12	2019-09-23	2019-09-23	2019-09-23	2019-09-23	2020-02-10	2020-02-10	2020-02-12	2020-02-12	2020-02-12	2019-09-23	2019-09-23	2019-09-23	2020-02-10	2020-02-12	2020-02-10	2020-02-10	2020-02-12	2020-02-12	2020-02-10	2020-02-10	2020-02-10	2020-02-12	2020-02-12	2020-02-12
			Tx	Saline	Saline	Saline	Saline	Saline	Saline	Saline	Saline	Saline	Saline	Saline	Saline	Saline	Saline	Saline	Saline	Saline	DOX	DOX	DOX	DOX	DOX	DOX	DOX	DOX	DOX	DOX	DOX	DOX
				Saline	Saline	Saline	Saline	Saline	Saline	Saline	Saline	Saline	AngII	AngII	AngII	AngII	AngII	AngII	AngII	AngII	Saline	Saline	Saline	Saline	Saline	Saline	AngII	AngII	AngII	AngII	AngII	AngII
			Sex	MALE	MALE	MALE	MALE	MALE	MALE	MALE	MALE	MALE	MALE	MALE	MALE	MALE	MALE	MALE	MALE	MALE	MALE	MALE	MALE	MALE	MALE	MALE	MALE	MALE	MALE	MALE	MALE	MALE
	Parameter		Units	964	965	982	983	984	936	937	938	939	967	969	985	986	987	932	934	935	970	988	971	972	989	990	973	974	975	991	992	993
LV Trace	Heart Rate		BPM	464.116	448.858	447.232	412.02	455.267	386.908	400.852	340.403	340.398	454.9	408.635	421.377	433.736	456.826	351.99	394.691	378.08	458.347	409.984	453.471	453.165	459.428	442.313	416.584	464.052	333.697	295.691	441.869	390.617
LV Trace	Diameter;s		mm	2.74907	2.67808	3.00095	3.02023	3.38522	2.70514	2.51423	3.22182	2.42655	2.63743	2.0574	3.79105	3.03776	3.06161	3.08583	2.52498	2.35674	2.42855	2.67146	2.71754	2.29116	2.69133	3.05931	2.494	3.48061	2.73787	3.35215	3.43119	1.99779
LV Trace	Diameter;d		mm	4.10325	3.89986	4.22269	4.35338	4.82272	4.01433	3.96112	4.47861	3.56963	3.93485	3.04807	4.83438	4.32182	3.9098	4.31893	4.07927	4.02739	3.67625	3.8944	3.91483	3.52521	3.9415	4.34441	3.64695	4.27208	3.5408	3.89228	4.07985	3.1484
LV Trace	Volume;s		uL	28.2698	26.4841	35.0332	35.5966	46.9655	27.1523	22.693	41.6551	20.7895	25.5039	13.7077	61.6087	36.0949	36.7903	37.5213	22.9078	19.3066	20.7739	26.3242	27.4994	18.0366	26.8873	36.7681	22.2003	50.2021	28.0859	45.8684	48.5056	12.7049
LV Trace	Volume;d		uL	74.383	65.9648	79.6314	85.5914	108.725	70.6382	68.448	91.4339	53.3864	67.3411	36.4213	109.336	84.0738	66.3324	83.9515	73.3615	71.2628	57.2472	65.748	66.5209	51.8449	67.6228	85.1111	56.1904	81.8093	52.3733	65.6267	73.3694	39.3932
LV Trace	Stroke Volume		uL	46.1132	39.4807	44.5982	49.9948	61.7596	43.4859	45.755	49.7788	32.5969	41.8373	22.7136	47.7275	47.9789	29.5422	46.4302	50.4537	51.9561	36.4732	39.4238	39.0215	33.8083	40.7355	48.3431	33.9901	31.6072	24.2875	19.7583	24.8637	26.6883
LV Trace	Ejection Fraction		%	61.9814	59.782	55.9727	58.3608	56.8083	61.5464	66.8931	54.4298	61.0791	62.1188	62.4083	43.6481	57.0662	44.5011	55.3082	68.7849	72.8929	63.6953	59.8661	58.6888	65.3514	60.3041	56.8073	60.4268	38.6256	46.5765	30.1282	33.8818	67.7681
LV Trace	Fractional Shortening		%	32.9986	31.3079	28.923	30.6076	29.8081	32.6079	36.542	28.0585	32.0281	32.9697	32.5124	21.5806	29.7106	21.6852	28.5516	38.1056	41.4767	33.9342	31.3734	30.5914	35.0481	31.736	29.5825	31.5942	18.5243	22.7234	13.8812	15.8977	36.5515
LV Trace	Cardiac Output		mL/min	21.4021	17.7312	19.9344	20.5913	28.1169	16.822	18.3379	16.9574	11.0944	19.0285	9.28209	20.1128	20.8054	13.493	16.3475	19.9138	19.6396	16.7137	16.1794	17.7001	15.3172	18.7182	21.3756	14.1602	14.6714	8.10228	5.84141	10.9771	10.4204
LV Trace	LV Mass		mg	178.354	147.721	143.985	159.956	217.099	152.3	152.406	168.134	141.619	191.027	148.249	194.1	213.703	195.963	202.827	172.106	160.235	112.868	147.235	141.342	109.646	169.846	148.798	160.007	160.845	127.577	165.979	179.217	105.416
LV Trace	LV Mass Cor		mg	142.683	118.176	115.188	127.965	173.68	121.84	121.925	134.507	113.295	152.821	118.6	155.28	170.963	156.77	162.261	137.685	128.188	90.2942	117.788	113.073	87.7169	135.877	119.039	128.006	128.676	102.061	132.783	143.374	84.3329
LV Trace	LVAW;s		mm	1.5879	1.35531	1.28545	1.29379	1.56489	1.67086	1.75846	1.38958	1.65215	1.9657	1.70859	1.2095	1.86603	1.81563	1.52092	1.62339	1.62924	1.40027	1.43623	1.56818	1.34981	1.716	1.1957	1.5209	1.33256	1.38428	1.35586	1.31295	1.3372
LV Trace	LVAW;d		mm	1.14281	1.13776	0.95097	0.997309	1.14382	1.19318	1.22126	1.09924	1.17711	1.30159	1.29344	1.04169	1.30896	1.41416	1.23093	1.12413	1.1043	1.01719	1.17212	1.11854	1.0665	1.31601	1.00005	1.17469	1.08544	1.09366	1.17232	1.21663	1.17802
LV Trace	LVPW;s		mm	1.20806	1.22495	1.03513	1.12165	1.23359	0.979858	1.16757	0.96054	1.18147	1.35809	1.51087	1.06329	1.10675	1.07969	1.31252	1.50344	1.34365	0.976914	1.00829	0.969188	1.08031	1.10612	0.95507	1.26785	0.89461	1.07525	1.01621	1.08055	1.20841
LV Trace	LVPW;d		mm	0.95511	0.807001	0.789394	0.815784	0.861511	0.730021	0.732275	0.717604	0.898653	0.998054	1.18856	0.798011	0.939661	0.940612	0.938657	0.935118	0.882033	0.699639	0.77144	0.757766	0.697913	0.802667	0.7224	1.03091	0.775768	0.857472	0.941144	0.901507	0.756331
LVAW;d	LVAW;d		mm	1.08478	1.08118	0.93382	0.977011	1.11237	1.16092	1.16223	1.04927	1.21505	1.24938	1.28736	0.994787	1.25073	1.16436	1.18046	1.17788	1.01768	0.985632	1.14942	1.12289	1.02586	1.31296	0.96444	1.13629	1.06712	1.09626	1.1626	2.77586	1.17711
LVAW;s	LVAW;s		mm	1.54154	1.28736	1.22667	1.37931	1.59788	1.56897	1.68001	1.35372	1.64456	1.9579	1.58405	1.14783	1.81042	1.66425	1.54935	1.55391	1.64649	1.40805	1.42529	1.49344	1.35776	1.64396	1.14224	1.47771	1.30307	1.33764	1.33294	1.29885	1.28796
LVID;d	LVID;d		mm	4.28204	4.03808	4.33204	4.46552	4.86738	4.01724	4.021	4.56676	3.5943	4.02397	3.08764	4.9445	4.42609	4.121	4.35295	4.11427	4.02784	3.77155	4.04598	3.96381	3.62069	4.05473	4.40733	3.60092	4.35429	3.55532	3.91172	3.02299	3.2463
LVID;s	LVID;s		mm	2.72419	2.82615	2.97275	3.0977	3.31867	2.7931	2.6164	3.30546	2.44706	2.66101	2.24784	3.84376	3.02688	3.10294	3.04763	2.67649	2.26436	2.44397	2.64942	2.59949	2.28808	2.79693	3.07112	2.53398	3.47485	2.74569	3.50562	3.4023	2.02168
LVPW;d	LVPW;d		mm	0.913503	0.79454	0.712797	0.787356	0.848105	0.741379	0.749118	0.701324	0.87597	0.989766	1.18175	0.712244	0.868085	0.914422	0.959124	0.9235	0.938596	0.668822	0.683908	0.71865	0.638649	0.772329	0.721983	1.12562	0.799001	0.875	0.914754	0.913793	0.760109
LVPW;s	LVPW;s		mm	1.28869	1.11135	1.09959	1.05747	1.28445	0.954023	1.17325	0.962282	1.20375	1.40082	1.47845	1.05954	1.1822	1.1095	1.35639	1.49861	1.38712	1.01078	1.02874	1.03867	1.06609	1.08126	0.985991	1.24832	0.911612	1.10632	0.971041	1.11494	1.2299
	CO (LV Trace)		mL/min	21.4021	17.7312	19.9344	20.5913	28.1169	16.822	18.3379	16.9574	11.0944	19.0285	9.28209	20.1128	20.8054	13.493	16.3475	19.9138	19.6396	16.7137	16.1794	17.7001	15.3172	18.7182	21.3756	14.1602	14.6714	8.10228	5.84141	10.9771	10.4204
	Diameter;d (LV Trace)		mm	4.10325	3.89986	4.22269	4.35338	4.82272	4.01433	3.96112	4.47861	3.56963	3.93485	3.04807	4.83438	4.32182	3.9098	4.31893	4.07927	4.02739	3.67625	3.8944	3.91483	3.52521	3.9415	4.34441	3.64695	4.27208	3.5408	3.89228	4.07985	3.1484
	Diameter;s (LV Trace)		mm	2.74907	2.67808	3.00095	3.02023	3.38522	2.70514	2.51423	3.22182	2.42655	2.63743	2.0574	3.79105	3.03776	3.06161	3.08583	2.52498	2.35674	2.42855	2.67146	2.71754	2.29116	2.69133	3.05931	2.494	3.48061	2.73787	3.35215	3.43119	1.99779
	EF		%	66.4227	57.7685	59.5099	58.3135	59.7201	58.4665	64.7367	53.6966	60.9742	63.2936	54.4434	44.7391	59.7705	49.4138	57.4576	64.6719	75.5154	65.3328	64.1548	64.0979	67.5893	59.2345	57.9017	57.6172	41.5695	46.6934	23.0738	-33.2436	69.1576
	EF (LV Trace)		%	61.9814	59.782	55.9727	58.3608	56.8083	61.5464	66.8931	54.4298	61.0791	62.1188	62.4083	43.6481	57.0662	44.5011	55.3082	68.7849	72.8929	63.6953	59.8661	58.6888	65.3514	60.3041	56.8073	60.4268	38.6256	46.5765	30.1282	33.8818	67.7681
	FS		%	36.381	30.0125	31.3775	30.6306	31.8182	30.4721	34.9315	27.619	31.9182	33.871	27.1987	22.2619	31.6129	24.7041	29.987	34.9462	43.7823	35.2	34.5171	34.4193	36.8056	31.0204	30.3178	29.6296	20.1971	22.7723	10.3816	-12.5475	37.7236
	FS (LV Trace)		%	32.9986	31.3079	28.923	30.6076	29.8081	32.6079	36.542	28.0585	32.0281	32.9697	32.5124	21.5806	29.7106	21.6852	28.5516	38.1056	41.4767	33.9342	31.3734	30.5914	35.0481	31.736	29.5825	31.5942	18.5243	22.7234	13.8812	15.8977	36.5515
	LV Mass (LV Trace)		mg	178.354	147.721	143.985	159.956	217.099	152.3	152.406	168.134	141.619	191.027	148.249	194.1	213.703	195.963	202.827	172.106	160.235	112.868	147.235	141.342	109.646	169.846	148.798	160.007	160.845	127.577	165.979	179.217	105.416
	LV Mass AW		mg	178.165	148.45	139.423	160.84	213.756	150.153	151.382	165.192	144.61	190.091	149.676	182.59	203.911	177.238	201.333	179.53	156.837	111.725	144.254	140.443	105.477	173.549	148.13	163.036	166.514	130.423	163.179	289.41	110.633
	LV Mass AW (Corrected)		mg	142.532	118.76	111.538	128.672	171.005	120.122	121.106	132.154	115.688	152.073	119.741	146.072	163.129	141.791	161.066	143.624	125.47	89.3796	115.403	112.354	84.3818	138.839	118.504	130.429	133.211	104.339	130.543	231.528	88.5063
	LV Mass Corr (LV Trace)		mg	142.683	118.176	115.188	127.965	173.68	121.84	121.925	134.507	113.295	152.821	118.6	155.28	170.963	156.77	162.261	137.685	128.188	90.2942	117.788	113.073	87.7169	135.877	119.039	128.006	128.676	102.061	132.783	143.374	84.3329
	LV Vol;d		uL	82.2511	71.5921	84.5335	90.7904	111.073	70.7185	70.8757	95.6956	54.2255	71	37.5486	115.214	88.9175	75.1261	85.4977	74.8362	71.1621	60.8505	71.9249	68.5044	55.1856	72.2944	88.0334	54.4654	85.5599	52.8236	66.3823	35.659	42.4131
	LV Vol;s		uL	27.6177	30.2344	34.2277	37.8473	44.74	29.3719	24.9931	44.3103	21.162	26.0616	17.1059	63.668	35.7711	38.0035	36.3728	26.4382	17.4237	21.0951	25.7817	24.5945	17.886	29.4712	37.0606	23.084	49.9931	28.1585	51.0654	47.5133	13.0812
	SV (LV Trace)		uL	46.1132	39.4807	44.5982	49.9948	61.7596	43.4859	45.755	49.7788	32.5969	41.8373	22.7136	47.7275	47.9789	29.5422	46.4302	50.4537	51.9561	36.4732	39.4238	39.0215	33.8083	40.7355	48.3431	33.9901	31.6072	24.2875	19.7583	24.8637	26.6883
	V;d (LV Trace)		uL	74.383	65.9648	79.6314	85.5914	108.725	70.6382	68.448	91.4339	53.3864	67.3411	36.4213	109.336	84.0738	66.3324	83.9515	73.3615	71.2628	57.2472	65.748	66.5209	51.8449	67.6228	85.1111	56.1904	81.8093	52.3733	65.6267	73.3694	39.3932
	V;s (LV Trace)		uL	28.2698	26.4841	35.0332	35.5966	46.9655	27.1523	22.693	41.6551	20.7895	25.5039	13.7077	61.6087	36.0949	36.7903	37.5213	22.9078	19.3066	20.7739	26.3242	27.4994	18.0366	26.8873	36.7681	22.2003	50.2021	28.0859	45.8684	48.5056	12.7049
